# Supplementary material for: Astaxanthin: Past, Present, and Future
Source: Mar Drugs. 2023 Sep 28;21(10):514. doi: 10.3390/md21100514 (PMC10608541; doi:10.3390/md21100514)
Supplement: Supplementary file 1 [file marinedrugs-21-00514-s001.zip]

Archive with 6 entries (5 files):
- marinedrugs-21-00514-s001/
- marinedrugs-21-00514-s001/S1.pdf
- marinedrugs-21-00514-s001/S2.pdf
- marinedrugs-21-00514-s001/S3.pdf
- marinedrugs-21-00514-s001/S4.pdf
- marinedrugs-21-00514-s001/SI(Section214).pdf
